# Supplementary material for: The Prevalence, Indications, Outcomes of the Most Common Major Gynecological Surgeries in Kazakhstan and Recommendations for Potential Improvements into Public Health and Clinical Practice: Analysis of the National Electronic Healthcare System (2014–2019)
Source: Int J Environ Res Public Health. 2022 Nov 9;19(22):14679. doi: 10.3390/ijerph192214679 (PMC9690357; doi:10.3390/ijerph192214679)
Supplement: Supplementary file 1 [file ijerph-19-14679-s001.zip]

Archive with 1 entries (1 files):
- ijerph-1892194-supplementary.pdf
